# Supplementary material for: Investigating the Role of Gut Microbiota in Pediatric Patients with Severe COVID-19 or MIS-C
Source: Microorganisms. 2025 Jan 4;13(1):83. doi: 10.3390/microorganisms13010083 (PMC11767266; doi:10.3390/microorganisms13010083)
Supplement: Supplementary file 1 [file microorganisms-13-00083-s001.zip]

Archive with 1 entries (1 files):
- microorganisms-3377530-supplementary.pdf
